# Supplementary material for: Effects of G-Quadruplex-Binding Plant Secondary Metabolites on c-MYC Expression
Source: Int J Mol Sci. 2022 Aug 16;23(16):9209. doi: 10.3390/ijms23169209 (PMC9409388; doi:10.3390/ijms23169209)
Supplement: Supplementary file 1 [file ijms-23-09209-s001.zip]

Archive with 1 entries (1 files):
- ijms-1871470-supplementary.pdf
